# Supplementary material for: Evaluation of a novel line probe assay to detect resistance to pyrazinamide, a key drug used for tuberculosis treatment
Source: Clin Microbiol Infect. 2018 Jan;24(1):60–4. doi: 10.1016/j.cmi.2017.05.026 (PMC5756542; doi:10.1016/j.cmi.2017.05.026)
Supplement: Supplementary file 1 [file mmc2.xlsx]

## Sheet: Supplementary Table 1 
Supplementary Table S1: A comparison of results obtained by PZA-LPA2, pncA sequencing and MGIT960-PZA testing in clinical isolates and classification of mutations according to association with PZA resistance
									Classification mutations according to association with PZA resistance
ITM culture number	codon / nucleotide promotor region	Illumina pncA sequencing result Milan	Sanger pncA sequencing result Milan	MGIT PZA 100 µg/ml	Genoscholar･PZA- TB II result	Genoscholar･ PZA- TB II result interpretation	Codon (Nucleotides) region covered by missing probe(s)	Concordance LPA-Sequencing	Whitfield et al. 2015 (Nr PZAs isolates)	Ramirez-Busby 2015 (Nr of PZAs/r isolates)	Miotto et al. 2014 Probability for PZA resistance	Additional references	Final classification	Remark
130750	-11	a-11c	a-11c	R	Δ1	R	(-18 to 3)	Yes	/	2/2	A		High confidence
130685	-11	a-11g + c195t (S65S)	a-11g + c195t (S65S)	R	Δ1	R	(-18 to 3)	Yes	/	4/36	A		High confidence
132104	-11	a-11c	NT	R	Δ1	R	(-18 to 3)	Yes	/	2/2	A		High confidence
132130	-3	ins nt. c after nt. -3 (prom)	ins nt. c after nt. -3	S	Δ1	R	(-18 to 3)	Yes	/	1/1	B		Not associated	Conflicting phenotypic (S MGIT)/genotypic (MUT Seq, MUT LPA) results during evaluation, yet Pzase positive
131542	4	t11c (L4S)	NT	R	Δ2+3	R	1-5 + 4-9	Yes	/	0/12	A		High confidence
132419	4	t11c (L4S)	t11c (L4S)	R	Δ2+3	R	1-5 + 4-9	Yes	/	0/12	A		High confidence
132820	4	t11a (L4Stop) dp	t11a (L4Stop) dp	R	Δ3	R	4-9	Yes	/	/	/		Probably associated	Not previously described, yet resistant by all tests during evaluation
130667	4	t11g (L4W)	t11g (L4W)	R	Δ2+3	R	1-5 + 4-9	Yes	/	0/2	A		High confidence
132108	7	del nt. t 20 + c195t (S65S)	NT	R	Δ3+4	R	4-9 + 7-11	Yes	/	/	/		Probably associated	Not previously described, yet resistant by all tests during evaluation
132825	10	c28t (Q10Stop)	NT	R	Δ4	R	7-11	Yes	/	/	/	//www.ncbi.nlm.nih.gov/pubmed/23561273 htttp://www.ncbi.nlm.nih.gov/pubmed/21300839 http://www.ncbi.nlm.nih.gov/pubmed/15273154 http://www-ncbi-nlm-nih-gov.ezp-prod1.hul.harvard.edu/pubmed/?term=10390239 http://www.ncbi.nlm.nih.gov/pubmed/16971417	High confidence
131077	18	c53a (S18Stop)	NT	R	Δ7	R	17-21	Yes	/	/	/		Probably associated	Not previously described, yet resistant by all tests during evaluation
131142	18	c53a (S18Stop)	NT	R	Δ6+7	R	14-18 + 17-21	Yes	/	/	/		Probably associated	Not previously described, yet resistant by all tests during evaluation
132821	18	c53a (S18Stop)	NT	R	Δ6+7	R	14-18 + 17-21	Yes	/	/	/		Probably associated	Not previously described, yet resistant by all tests during evaluation
140079	27	t80c (L27P) + c195t (S65S)	NT	R	Δ8+9	R	22-26 + 27-31	Yes	/	1/7	A		High confidence
140057	34	a101c (Y34S)	NT	R	Δ10	R	29-34	Yes	/	0/2	/		Probably associated	Resistant by all tests during evaluation
131151	47	c140a (T47N)	c140a (T47N)	R	Δ13	R	47-52	Yes	/	/	/		Probably associated	Not previously described, yet resistant by all tests during evaluation
140037	48	a142g (K48E)	NT	R	Δ13	R	47-52	Yes	/	2/3	A		High confidence
140041	48	a142g (K48E) dp (Illumina)	WT	R	WT	S		No	/	2/3	A		High confidence
130697	49	c147a (D49E) + c195t (S65S)	c147a (D49E) + c195t (S65S)	R	Δ13+14	R	47-52 + 49-53	Yes	/	1/0	A		High confidence
130715	54	c161t (P54L)	c161t (P54L)	R	Δ15	R	52-56	Yes	/	2/25	A		High confidence
130754	54	c161t (P54L)	c161t (P54L)	R	Δ15	R	52-56	Yes	/	2/25	A		High confidence
132734	63	a188g (D63G)	NT	R	Δ17	R	61-66	Yes	/	0/9	D	http://www.ncbi.nlm.nih.gov/pubmed/22825123 http://www.ncbi.nlm.nih.gov/pubmed/22895038 http://www.ncbi.nlm.nih.gov/pubmed/15273154 http://www.ncbi.nlm.nih.gov/pubmed/16751203 http://www.ncbi.nlm.nih.gov/pubmed/16971417 http://www.ncbi.nlm.nih.gov/pubmed/17360809 http://www.ncbi.nlm.nih.gov/pubmed/17981833 http://www.ncbi.nlm.nih.gov/pubmed/25336456	High confidence
130752	65	c195t (S65S)	c195t (S65S)	S	WT	S		Yes	21	25/14	B		Not associated
130760	65	c195t (S65S)	NT	S	WT	S		Yes	21	25/14	B		Not associated
130832	65	c195t (S65S)	NT	S	WT	S		Yes	21	25/14	B		Not associated
130756	65	c195t (S65S)	NT	S	WT	S		Yes	21	25/14	B		Not associated
130772	65	c195t (S65S)	NT	S	WT	S		Yes	21	25/14	B		Not associated
130713	65	c195t (S65S)	NT	S	WT	S		Yes	21	25/14	B		Not associated
130840	65	c195t (S65S)	NT	S	WT	S		Yes	21	25/14	B		Not associated
130684	65	c195t (S65S)	c195t (S65S)	S	WT	S		Yes	21	25/14	B		Not associated
130816	65	c195t (S65S)	NT	S	WT	S		Yes	21	25/14	B		Not associated
140059	65	c195t (S65S)	NT	S	WT	S		Yes	21	25/14	B		Not associated
140083	65	c195t (S65S)	NT	S	WT	S		Yes	21	25/14	B		Not associated
140039	65	c195t (S65S)	NT	S	WT	S		Yes	21	25/14	B		Not associated
140043	65	c195t (S65S)	NT	S	WT	S		Yes	21	25/14	B		Not associated
140055	65	c195t (S65S)	NT	S	WT	S		Yes	21	25/14	B		Not associated
140128	67	a-15c + t199c (Ser67Pro)	NT	R	Δ1, Δ17+18	R	(-18 to 3)	Yes	/	0/10	A		High confidence
132812	85	t254c (L85P)	NT	R	Δ22, Δ23?	R	80-86 + 85-90	Yes	/	1/48	A		High confidence
130693	96	c195t (S65S) + a287g (K96R)	c195t (S65S) + a287g (K96R)	R	Δ25	R	95-100	Yes	/	/	A		High confidence
140027	96	a286c (K96Q)	NT	R	Δ25	R	95-100	Yes	/	0/2	A		High confidence
132389	97	g289a (G97S)	NT	R	Δ25	R	95-100	Yes	/	0/16	A		High confidence
130758	97	c195t (S65S) + g290a (G97D)	c195t (S65S) + g290a (G97D)	R	Δ25	R	95-100	Yes	/	1/13	/	0	Probably associated	Resistant by all tests during evaluation
132059	97	g289a (G97S)	NT	R	Δ25	R	95-100	Yes	/	0/16	A		High confidence
132375	103	c309g (Y103Stop) dp	c309g (Y103Stop) dp	R	Δ26	R	100-105	Yes	/	1/19	A		High confidence
132672	105	g314a (G105D)	NT	R	Δ26	R	100-105	Yes	/	0/7	A		High confidence
132697	105	g314a (G105D)	NT	R	Δ26	R	100-105	Yes	/	0/7	A		High confidence
132746	105	g314a (G105D)	NT	R	Δ26	R	100-105	Yes	/	0/7	A		High confidence
132823	105	g314a (G105D)	NT	R	Δ26	R	100-105	Yes	/	0/7	A		High confidence
132817	105	g314a (G105D)	NT	R	Δ26	R	100-105	Yes	/	0/7	A		High confidence
140267	105	g314a (G105D)	NT	R	Δ26	R	100-105	Yes	/	0/7	A		High confidence
140053	128	c195t (S65S) dp + t383g (V128G) dp	c195t (S65S) dp + t383g (V128G) dp	R	WT	S		No	/	1/15	A		High confidence
140959	129	del 386-394: atgtggtcg (InDel 129-132)	NT	R	Δ31?, Δ32	R	124-129 + 129-134	Yes	/	/	/		Probably associated	Not previously described, yet resistant by all tests during evaluation
132679	131	ins nt. g after nt. 391	ins nt. g after nt. 391	R	Δ32	R	129-134	Yes	/	0/1	/		Probably associated	Resistant by all tests during evaluation
132144	131	g391t (V131F)	g391t (V131F)	R	Δ32	R	129-134	Yes	/	/	/		Probably associated	Not previously described, yet resistant by all tests during evaluation
132811	139	t416c (V139A)	NT	R	Δ34	R	137-142	Yes	/	5/21	D		Probably associated	Resistant by all tests during evaluation
130836	153	c195t (S65S) + a457c (T153P)	c195t (S65S) + a457c (T153P)	S	Δ37?	R	149-154	Yes	/	/	/		Undetermined role	Not previously described, conflicting phenotypic (S MGIT) /genotypic (MUT Seq, MUT? LPA) results during evaluation
132731	154	g461t (R154M)	NT	R	Δ37+38	R	149-154 +154-159	Yes	/	/	/		Probably associated	Not previously described, yet resistant by all tests during evaluation
130796	157	ins nt. t after nt. 469 (Illumina)	ins nt. t after nt. 470	R	Δ38	R	154-159	Yes	/	/	/		Probably associated	Not previously described, yet resistant by all tests during evaluation
130654	159	t476g (L159R)	t476g (L159R)	R	Δ39	R	156-161	Yes	/	0/7	A		High confidence
130768	160	a478c (T160P)	a478c (T160P)	R	Δ38+39	R	154-159 + 156-161	Yes	/	0/5	/		Probably associated	Resistant by all tests during evaluation
140019	160	a478c (T160P)	NT	R	Δ38 (Δ37-39?)	R	154-159 (149-154+ 156-161)	Yes	/	0/5	A		High confidence
140023	160	a478c (T160P)	NT	R	Δ38 (Δ37-39?)	R	154-159 (149-154 + 156-161)	Yes	/	0/5	A		High confidence
131498	175	t524g (M175R)	NT	R	Δ45	R	172-177	Yes	/	0/1	/		Probably associated	Resistant by all tests during evaluation
132390	3 + 182	g7c (A3P) dp + t545c (L182S) dp	g7c (A3P) dp + t545c (L182S) dp	R	WT	S		No	/	0/4	A		High confidence
131071		WT	NT	S	WT	S		Yes
131079		WT	NT	S	WT	S		Yes
131143		WT	NT	S	WT	S		Yes
131153		WT	WT	S	WT	S		Yes
131509		WT	NT	S	WT	S		Yes
131543		WT	NT	S	WT	S		Yes
132635		WT	NT	S	WT	S		Yes
132665		WT	NT	S	WT	S		Yes
132685		WT	NT	S	WT	S		Yes
132695		WT	NT	S	WT	S		Yes
130687		WT	NT	S	WT	S		Yes
130637		WT	NT	S	WT	S		Yes
130644		WT	NT	S	WT	S		Yes
130707		WT	NT	S	WT	S		Yes
132106		WT	NT	S	WT	S		Yes
132154		WT	NT	S	WT	S		Yes
132110		WT	NT	S	WT	S		Yes
132112		WT	NT	S	WT	S		Yes
132063		WT	NT	S	WT	S		Yes
140045		WT	NT	S	WT	S		Yes
140033		WT	NT	S	WT	S		Yes
140091		WT	NT	S	WT	S		Yes
140035		WT	NT	S	WT	S		Yes
R: resistant; S: susceptible; dp: double pattern; NT: not tested; WT: wild-type; 1S65S when in combination with another mutations is not depicted; Isolates with faint LPA bands are depicted in red font
Whitfield et al. 2015 JCM 53: 3633–3635		SNPs in pncA found not to be associated with PZA drug resistance within a cohort of South African and US isolates
Ramirez-Busby et al. 2015 AAC 59: 5267-5277		mutations found in phenotypically Pyrazinamide-Susceptible Mycobacterium tuberculosis isolates.
Miotto et al. 2014 mBio 5(5): e01819-14		very high confidence resistance mutations that were found only in PZAr strains (category A)
Miotto et al. 2014 mBio 5(5): e01819-14		genetic variants (including the wild type) not involved in phenotypic resistance (category B)
Miotto et al. 2014 mBio 5(5): e01819-14		mutations with an unclear role found in less than 70% in PZAr strains (category D)
