# Supplementary material for: Evaluation of a novel line probe assay to detect resistance to pyrazinamide, a key drug used for tuberculosis treatment
Source: Clin Microbiol Infect. 2018 Jan;24(1):60–4. doi: 10.1016/j.cmi.2017.05.026 (PMC5756542; doi:10.1016/j.cmi.2017.05.026)
Supplement: Supplementary file 2 [file mmc3.xlsx]

## Sheet: Supplementary Table 2
Supplementary Table S2: Performance of the PZA-LPA2 on isolates from South Africa and BCCM isolates
Sample numbers	Codon/nucleotide promotor region	Sanger pncA sequence	PZA-LPA2		Codon (Nucleotides) region covered by missing probe(s)	Associated MIC (µg/ml)/ MGIT PZA 100 µg/ml	Concordance LPA-Sequencing	Whitfield et al. 2015 (Nr PZAs isolates)	Ramirez-Busby 2015 (Nr of PZAs/r isolates)1	Miotto et al. 2014 Probability for PZA resistance1	Final classification
Isolatesfrom South Africa
FS304;	35	t104g (L35R)	Δ10	R	29-34	>25 <75	(Yes)	13	2/1	/	Not associated
EC378	35	t104g (L35R)	Δ10	R	29-34	>25 <75	(Yes)	13	2/1	/	Not associated
R4254 (boiled culture)	96	g288a (K96K) silent mutation	Δ25	R	95-100	<25	Yes	2	/	/	Not associated
EC114;	114	c341t (T114M)	Δ28	R	111-116	<25	Yes	5	/	/	Not associated
R1093	114	c341t (T114M)	Δ28	R	111-116	<25	Yes	5	/	/	Not associated
MD54		Large deletion	Δ31-48	R	124-185-(568)	>900	Yes				High confidence
BCCM isolates
C02321 (M. canettii)	46	g-82a, a138g (A46A)* silent mutation, t387c (D129D) silent mutation	Δ13 + Δ31-32	R	47-52, 124-129, 129-134	R	Yes	/	/	/	Not associated
C02322 (M. canettii)	46	g-82a, a138g (A46A)* silent mutation, t387c (D129D) silent mutation	Δ13 + Δ31-32	R	47-52, 124-129, 129-134	R	Yes	/	/	/	Not associated
C02214 (M. bovis)	57	c169g (H57D)*	Δ16	R	56-61	R	Yes	/	0/29	A	High confidence
110295 (M. bovis)	57	c169g (H57D)*	Δ16	R	56-61	R	Yes	/	0/29	A	High confidence
R: resistant; S: susceptible; isolates with faint LPA bands are depicted in red font; *phylogenetically informative mutations in pncA; NT: not tested
