# Supplementary material for: Evaluation of a novel line probe assay to detect resistance to pyrazinamide, a key drug used for tuberculosis treatment
Source: Clin Microbiol Infect. 2018 Jan;24(1):60–4. doi: 10.1016/j.cmi.2017.05.026 (PMC5756542; doi:10.1016/j.cmi.2017.05.026)
Supplement: Supplementary file 3 [file mmc4.xlsx]

## Sheet: Sheet1
Supplementary Table S3: Comparison of results obtained by PZA-LPA2 and pncA sequencing in clinical specimens
	Sample (BK) number ITM	Sample type	DNA extraction method	Sanger Sequence	PZA-LPA2		Corresponding AA (nt)	Concordance LPA-Sequencing (repeat LPA testing as final result)	Final classification according to association with PZA resistance (See Supplementary Table 1)
					Observed profile	Expected profile if different from the observed				Project
1	201402474	Sputum in ethanol	Maxwell direct	t-12g*	weak probe 1	Δ1	(-18 to 3)	Yes	High confidence	Damien Foundation
2	201402364	Sputum in ethanol	Maxwell SEV	a23g (D8G)	Δ3, Δ4		4-9, 7-11	Yes	High confidence	Trebucq
3	201500567	Sputum in ethanol	PK + Maxwell LEV	a23g (D8G)	Δ3, Δ4		4-9, 7-11	Yes	High confidence	Trebucq
4	201402361	Sputum in ethanol	Maxwell SEV	a35c (D12A)	Δ5		2016-11-01	Yes	High confidence	Trebucq
5	201500569	Sputum in ethanol	PK + Maxwell LEV	t40g (C14G)	Δ5, Δ6		11-16, 14-18	Yes	Undetermined	Trebucq
6	201503396	Sputum	PK + Maxwell LEV	c138a (A46V)	Δ12		41-46	Yes	High confidence	Trebucq
7	201402372	Sputum in ethanol	Maxwell SEV	t175c (S59P)	Δ16		56-61	Yes	High confidence	Trebucq
8	201402366	Sputum in ethanol	Maxwell SEV	c205t (P69S)	Δ18		67-71	Yes	Not reported previously	Trebucq
9	201402371	Sputum in ethanol	Maxwell SEV	a584c, c585a (N195T); a226c (T76P)	Δ20		73-78	Yes	High confidence	Trebucq
10	2016-00317	Sputum in ethanol	PK + Maxwell LEV	Deletion #267(AATCGAGGCGG)	Δ23, Δ24		85-90; 91-95	Yes	High confidence	DRS DR Congo
11	2016-00321	Sputum in ethanol	PK + Maxwell LEV	Deletion #267(AATCGAGGCGG)	Δ23, Δ24		85-90; 91-95	Yes	High confidence	DRS DR Congo
12	201402369	Sputum in ethanol	Maxwell SEV	c282g (F94L)	Δ24		91-95	Yes	High confidence	Trebucq
13	201500568	Sputum in ethanol	PK + Maxwell LEV	c312a (S104R)	CC pos, AC pos, pncA neg	Δ26	100-105	Invalid	High confidence	Trebucq
14	201402475	Sputum in ethanol	Maxwell direct	ins nt. c after nt. 393	Δ32		129-134	Yes	High confidence	Trebucq
15	201500642	Sputum in ethanol	PK + Maxwell LEV	g430t (E144Stop)	Δ35		142-146	Yes	High confidence	Trebucq
16	201402367	Sputum in ethanol	Maxwell SEV	WT	WT			Yes		Trebucq
17	201402373	Sputum in ethanol	Maxwell SEV	WT	WT			Yes		Trebucq
18	201402476	Sputum in ethanol	Maxwell direct	WT	WT			Yes		Damien Foundation
19	201500566	Sputum in ethanol	PK + Maxwell LEV	WT	WT			Yes		Trebucq
20	201500644	Sputum in ethanol	PK + Maxwell LEV	WT	WT			Yes		Trebucq
21	201501060	Sputum in ethanol	GenoLyse	WT	CC pos, AC pos, pncA neg	WT		Invalid		Trebucq
22	201501061	Sputum in ethanol	GenoLyse	WT	WT			Yes		Trebucq
23	201501062	Sputum in ethanol	GenoLyse	WT	? weak profile			Invalid		Trebucq
24	201501066	Sputum in ethanol	GenoLyse	WT	CC pos, AC pos, pncA neg	WT		Invalid		Trebucq
25	201503391	Sputum	PK + Maxwell LEV	WT	WT			Yes		Damien Foundation
26	2016-00278	Sputum in ethanol	PK + Maxwell LEV	NT	WT			/		DRS DR Congo
27	2016-00279	Sputum in ethanol	PK + Maxwell LEV	NT	CC pos, AC pos, pncA neg			/		DRS DR Congo
28	2016-00303	Sputum in ethanol	PK + Maxwell LEV	NT	WT			/		DRS DR Congo
29	2016-00306	Sputum in ethanol	PK + Maxwell LEV	NT	WT			/		DRS DR Congo
30	2016-00308	Sputum in ethanol	PK + Maxwell LEV	NT	WT			/		DRS DR Congo
31	2016-00310	Sputum in ethanol	PK + Maxwell LEV	NT	WT			/		DRS DR Congo
32	2016-00311	Sputum in ethanol	PK + Maxwell LEV	NT	WT			/		DRS DR Congo
33	2016-00314	Sputum in ethanol	PK + Maxwell LEV	NT	WT			/		DRS DR Congo
34	2016-00326	Sputum in ethanol	PK + Maxwell LEV	NT	WT			/		DRS DR Congo
35	2016-00327	Sputum in ethanol	PK + Maxwell LEV	NT	WT			/		DRS DR Congo
36	2016-00277	Sputum in ethanol	PK + Maxwell LEV	NT	WT			/		DRS DR Congo
37	2016-00304	Sputum in ethanol	PK + Maxwell LEV	NT	WT			/		DRS DR Congo
38	2016-00305	Sputum in ethanol	PK + Maxwell LEV	NT	WT			/		DRS DR Congo
39	2016-00307	Sputum in ethanol	PK + Maxwell LEV	NT	WT			/		DRS DR Congo
40	2016-00309	Sputum in ethanol	PK + Maxwell LEV	NT	WT			/		DRS DR Congo
41	2016-00312	Sputum in ethanol	PK + Maxwell LEV	NT	WT			/		DRS DR Congo
42	2016-00313	Sputum in ethanol	PK + Maxwell LEV	NT	WT			/		DRS DR Congo
43	2016-00315	Sputum in ethanol	PK + Maxwell LEV	NT	WT			/		DRS DR Congo
44	2016-00316	Sputum in ethanol	PK + Maxwell LEV	NT	WT			/		DRS DR Congo
45	2016-00319	Sputum in ethanol	PK + Maxwell LEV	NT	WT			/		DRS DR Congo
46	2016-00322	Sputum in ethanol	PK + Maxwell LEV	NT	WT			/		DRS DR Congo
47	2016-00323	Sputum in ethanol	PK + Maxwell LEV	NT	WT			/		DRS DR Congo
48	2016-00324	Sputum in ethanol	PK + Maxwell LEV	NT	WT			/		DRS DR Congo
49	2016-00325	Sputum in ethanol	PK + Maxwell LEV	NT	WT			/		DRS DR Congo
50	2016-00328	Sputum in ethanol	PK + Maxwell LEV	NT	WT			/		DRS DR Congo
51	2016-00329	Sputum in ethanol	PK + Maxwell LEV	NT	WT			/		DRS DR Congo
52	2016-00330	Sputum in ethanol	PK + Maxwell LEV	NT	WT			/		DRS DR Congo
53	2016-00331	Sputum in ethanol	PK + Maxwell LEV	NT	WT			/		DRS DR Congo
54	2016-00332	Sputum in ethanol	PK + Maxwell LEV	NT	WT			/		DRS DR Congo
55	2016-04707	Sputum in ethanol	PK + Maxwell LEV	NT	Δ3, Δ4		4-9; 7-11	/		DRS DR Congo
56	2016-04721	Sputum in ethanol	PK + Maxwell LEV	NT	WT			/		DRS DR Congo
57	2016-04755	Sputum in ethanol	PK + Maxwell LEV	NT	WT			/		DRS DR Congo
58	2016-04756	Sputum in ethanol	PK + Maxwell LEV	NT	WT			/		DRS DR Congo
59	2016-04768	Sputum in ethanol	PK + Maxwell LEV	NT	WT			/		DRS DR Congo
60	H37Rv (083715)	Positive control		WT	WT			Yes
61	Milli-Q (lot 052)	Negative control		NT	CC pos, AC pos, pncA neg			Yes
CC: coloring control; AC: amplification control; NT: not tested, WT: wild-type; nt: nucleotide; pos: positive; neg: negative
