# Supplementary material for: Evaluation of a novel line probe assay to detect resistance to pyrazinamide, a key drug used for tuberculosis treatment
Source: Clin Microbiol Infect. 2018 Jan;24(1):60–4. doi: 10.1016/j.cmi.2017.05.026 (PMC5756542; doi:10.1016/j.cmi.2017.05.026)
Supplement: Supplementary file 4 [file mmc5.xlsx]

## Sheet: Sheet1
Supplementary Table S4: Heteroresistance profiles obtained by deep sequencing
ITM culture number	codon / nucleotide promotor region	Illumina pncA sequencing result Milan	WT nucleotide and position	position coverage	%A	%C	%G	%T	WT nucleotide and position	position coverage	%A	%C	%G	%T	Sanger pncA sequencing result Milan	MGIT PZA 100 µg/ml	Genoscholar･PZA- TB II result	Genoscholar･ PZA- TB II result interpretation	Codon (Nucleotides) region covered by missing probe(s)	Concordance LPA-Sequencing	Whitfield et al. 2015 (Nr PZAs isolates)	Ramirez-Busby 2015 (Nr of PZAs/r isolates)1	Miotto et al. 2014 Probability for PZA resistance1	Final classification	Remark
132820	4	t11a (L4Stop) dp	t11	4140	54	0	0	45	0	0	0	0	0	0	t11a (L4Stop) dp	R	Δ3	R	4-9	Yes	/	/	/	Probably associated	Not previously described, yet resistant by all tests during evaluation
140041	48	a142g (K48E) dp (Illumina)	a142	3779	84	0	15	0	0	0	0	0	0	0	WT	R	WT	S		No	/	2/3	A	High confidence
132375	103	c309g (Y103Stop) dp	c309	797	0	69	30	0	0	0	0	0	0	0	c309g (Y103Stop) dp	R	Δ26	R	100-105	Yes	/	1/19	A	High confidence
140053	128	c195t (S65S) dp + t383g (V128G) dp	t383	11582	0	0	30	70	0	0	0	0	0	0	c195t (S65S) dp + t383g (V128G) dp	R	WT	S		No	/	1/15	A	High confidence
132390	3 + 182	g7c (A3P) dp + t545c (L182S) dp	g7	2188	0	34	65	0	t545	1874	0	42	0	57	g7c (A3P) dp + t545c (L182S) dp	R	WT	S		No	/	0/4	A	High confidence
Nucleotides marked in orange represent the mutant population, those in green the wild type population.

## Sheet: Sheet2
ITM culture nr	WT nt and position	position coverage	%A	%C	%G	%T	WT nt and position	position coverage	%A	%C	%G	%T	Genoscholar･PZA- TB II
132820	t11	4140	54	0	0	45	0	0	0	0	0	0	R
140041	a142	3779	84	0	15	0	0	0	0	0	0	0	S
132375	c309	797	0	69	30	0	0	0	0	0	0	0	R
140053	t383	11582	0	0	30	70	0	0	0	0	0	0	S
132390	g7	2188	0	34	65	0	t545	1874	0	42	0	57	S
